# Supplementary material for: Lung aeration in experimental malaria-associated acute respiratory distress syndrome by SPECT/CT analysis
Source: PLoS One. 2020 May 29;15(5):e0233864. doi: 10.1371/journal.pone.0233864 (PMC7259762; doi:10.1371/journal.pone.0233864)
Supplement: S1 Dataset — (XLSX) [file pone.0233864.s002.xlsx]

## Sheet: Fig. 1A-1H
FIGURE 1A (Survival)																FIGURE 1B (Parasitemia %)															FIGURE 1C Respiratory frequency (bpm)						FIGURE 1D Enhanced Pause - Penh (S)					FIGURE 1E Tidal volume (mL)						FIGURE 1F Ventilation volume (mL/min)
Mice	Group experimental	Days pós infection (dpi)														Mice	Group experimental	Days pós infection (dpi)													Mice	Days pós infection (dpi)	5 dpi	7 dpi			Mice	Days pós infection (dpi)	5 dpi	7 dpi		Mice	Days pós infection (dpi)	5 dpi	7 dpi			Mice	Days pós infection (dpi)
		7	8	9	10	11	12	13	14	15	16	17						5	6	7	8	9	10	11	12	13	14	15	16		Animal 1	Non-infected	430.905	430.905			Animal 1	Non-infected	0.66436	0.66436		Animal 1	Non-infected	0.163271	0.163271			Animal 1	Non-infected
Animal 15	Acute Respiratory Distress Syndrome	0	0	1	0	0	0	0	0	0	0	0				Animal 3	Acute Respiratory Distress Syndrome	8	8.9	14	17	19	21								Animal 2	Non-infected	452.521	452.521			Animal 2	Non-infected	0.541303	0.541303		Animal 2	Non-infected	0.139447	0.139447			Animal 2	Non-infected
Animal 16	Acute Respiratory Distress Syndrome	0	1	0	0	0	0	0	0	0	0	0				Animal 6	Acute Respiratory Distress Syndrome	7	9.5	13	17	28									Animal 3	Acute Respiratory Distress Syndrome	308.029	213.54			Animal 3	Acute Respiratory Distress Syndrome	0.869569	8.94458		Animal 3	Acute Respiratory Distress Syndrome	0.157149	0.0524245			Animal 3	Acute Respiratory Distress Syndrome
Animal 17	Hyperparasitemia	0	0	0	0	0	0	0	0	1	0	0				Animal 8	Acute Respiratory Distress Syndrome	4.7	7.7	10	16.9	28	29.1								Animal 4	Acute Respiratory Distress Syndrome	324.164	232.512			Animal 4	Acute Respiratory Distress Syndrome	1.61638	4.82922		Animal 4	Acute Respiratory Distress Syndrome	0.142279	0.127385			Animal 4	Acute Respiratory Distress Syndrome
Animal 18	Hyperparasitemia	0	0	0	0	0	0	0	0	0	0	1				Animal 10	Hyperparasitemia	6.5	8.6	9	11	14	16	18	23	26	29	34	36		Animal 5	Acute Respiratory Distress Syndrome	378.05	235.181			Animal 5	Acute Respiratory Distress Syndrome	0.869569	2.5218		Animal 5	Acute Respiratory Distress Syndrome	0.147229	0.0981054			Animal 5	Acute Respiratory Distress Syndrome
Animal 19	Acute Respiratory Distress Syndrome	0	0	0	0	1	0	0	0	0	0	0				Animal 11	Hyperparasitemia	7	9.9	10.5	14	16	22	26	29	31	32	35	37		Animal 6	Acute Respiratory Distress Syndrome	393.125	180.512			Animal 6	Acute Respiratory Distress Syndrome	0.929173	5.1242		Animal 6	Acute Respiratory Distress Syndrome	0.130022	0.142569			Animal 6	Acute Respiratory Distress Syndrome
																Animal 12	Hyperparasitemia	4.8	7.1	7.9	11	13.8	16.1	19.5	23.8	24.7	26.9	30.9	33.7		Animal 7	Acute Respiratory Distress Syndrome	394.2	xxx			Animal 7	Acute Respiratory Distress Syndrome	0.594405	xxx		Animal 7	Acute Respiratory Distress Syndrome	0.159963	xxx			Animal 7	Acute Respiratory Distress Syndrome
																Animal 13	Hyperparasitemia	4.9	6.8	8.1	10.9	13.7	16.1	18	23	26	29	34	36		Animal 8	Acute Respiratory Distress Syndrome	383.268	xxx			Animal 8	Acute Respiratory Distress Syndrome	0.767608	xxx		Animal 8	Acute Respiratory Distress Syndrome	0.147002	xxx			Animal 8	Acute Respiratory Distress Syndrome
																															Animal 10	Hyperparasitemia	374.9	405.61			Animal 10	Hyperparasitemia	0.981751	1.0532		Animal 10	Hyperparasitemia	0.131232	0.161996			Animal 10	Hyperparasitemia
																															Animal 11	Hyperparasitemia	380.53	378.373			Animal 11	Hyperparasitemia	0.757616	0.522236		Animal 11	Hyperparasitemia	0.156975	0.19523			Animal 11	Hyperparasitemia
																															Animal 12	Hyperparasitemia	359.767	337.505			Animal 12	Hyperparasitemia	0.897539	0.711763		Animal 12	Hyperparasitemia	0.191754	0.173774			Animal 12	Hyperparasitemia
Repetition 1 (Survival)																															Animal 13	Hyperparasitemia	372.105	330.084			Animal 13	Hyperparasitemia	0.622601	1.5595		Animal 13	Hyperparasitemia	0.147591	0.1469			Animal 13	Hyperparasitemia
Mice	Group experimental	Days pós infection (dpi)
		7	8	9	10	11	12	13	14	15	16	17
Animal 20	Acute Respiratory Distress Syndrome	0	1	0	0	0	0	0	0	0	0	0				Repetition (Parasitemia %)															Repetition Respiratory frequency						Repetition Enhanced Pause - Penh (S)					Repetition Tidal volume						Repetition Ventilation volume
Animal 21	Acute Respiratory Distress Syndrome	0	0	1	0	0	0	0	0	0	0	0				Mice	Group experimental	Days pós infection (dpi)													Mice	Days pós infection (dpi)	5 dpi	7 dpi			Mice	Days pós infection (dpi)	5 dpi	7 dpi		Mice	Days pós infection (dpi)	5 dpi	7 dpi			Mice	Days pós infection (dpi)
Animal 22	Hyperparasitemia	0	0	0	0	0	0	0	0	0	0	1						5	6	7	8	9	10	11	12	13	14	15	16		Animal 46	Non-infected	440.505	440.505			Animal 46	Non-infected	0.500932	0.500932		Animal 46	Non-infected	0.160932	0.160932			Animal 46	Non-infected
Animal 23	Acute Respiratory Distress Syndrome	0	1	0	0	0	0	0	0	0	0	0				Animal 36	Acute Respiratory Distress Syndrome	3.5	4.8	5.9	7.4	9.7	9.9	10.1							Animal 47	Non-infected	432.451	432.451			Animal 47	Non-infected	0.507643	0.507643		Animal 47	Non-infected	0.177643	0.177643			Animal 47	Non-infected
Animal 24	Acute Respiratory Distress Syndrome	0	0	1	0	0	0	0	0	0	0	0				Animal 37	Hyperparasitemia	3.6	3.9	8	9.1	11.4	16.7	19.5	22.9	26	27.6	33	34		Animal 48	Acute Respiratory Distress Syndrome	318.024	213.54			Animal 48	Acute Respiratory Distress Syndrome	0.991621	6.69799		Animal 48	Acute Respiratory Distress Syndrome	0.151111	0.123217			Animal 48	Acute Respiratory Distress Syndrome
Animal 25	Acute Respiratory Distress Syndrome	0	0	0	0	1	0	0	0	0	0	0				Animal 38	Hyperparasitemia	3.5	8.6	9	11	14	16	18.8	23.3	26.6	27.9	33.4	36.8		Animal 49	Acute Respiratory Distress Syndrome	364.194	232.512			Animal 49	Acute Respiratory Distress Syndrome	0.796532	7.99924		Animal 49	Acute Respiratory Distress Syndrome	0.152622	0.134212			Animal 49	Acute Respiratory Distress Syndrome
Animal 26	Hyperparasitemia	0	0	0	0	0	0	0	0	1	0	0				Animal 39	Hyperparasitemia	7	9.9	10.5	14	16	22	24.5	27.9	33.1	34.2	36.5	37.7		Animal 50	Acute Respiratory Distress Syndrome	383.982	235.181			Animal 50	Acute Respiratory Distress Syndrome	0.913265	8.79876		Animal 50	Acute Respiratory Distress Syndrome	0.158765	0.113277			Animal 50	Acute Respiratory Distress Syndrome
Animal 27	Hyperparasitemia	0	0	0	0	0	0	0	0	1	0	0				Animal 40	Acute Respiratory Distress Syndrome	7	9.5	13	17	18									Animal 51	Hyperparasitemia	333.986	380.512			Animal 51	Hyperparasitemia	0.843678	0.821354		Animal 51	Hyperparasitemia	0.143278	0.171391			Animal 51	Hyperparasitemia
Animal 28	Hyperparasitemia	0	0	0	0	0	0	0	0	0	0	1																			Animal 52	Hyperparasitemia	399.244	382.987			Animal 52	Hyperparasitemia	0.794321	0.815487		Animal 52	Hyperparasitemia	0.179321	0.181487			Animal 52	Hyperparasitemia
Animal 29	Hyperparasitemia	0	0	0	0	0	0	0	0	0	0	1																			Animal 53	Hyperparasitemia	398.123	381.987			Animal 53	Hyperparasitemia	0.918743	0.824351		Animal 53	Hyperparasitemia	0.165431	0.189835			Animal 53	Hyperparasitemia
Repetition 2 (Survival)																Repetition 2 (Parasitemia %)
Mice	Group experimental	Days pós infection (dpi)														Mice	Group experimental	Days pós infection (dpi)
		7	8	9	10	11	12	13	14	15	16	17						5	6	7	8	9	10	11	12	13	14	15	16			XXX : mice that have died
Animal 31	Acute Respiratory Distress Syndrome	1	0	0	0	0	0	0	0	0	0	0				Animal 41	Acute Respiratory Distress Syndrome	4.5	5.1	9.5	11.3
Animal 32	Hyperparasitemia	0	0	0	0	0	0	0	0	0	0	1				Animal 42	Acute Respiratory Distress Syndrome	5.6	6.9	8
Animal 33	Acute Respiratory Distress Syndrome	0	1	0	0	0	0	0	0	0	0	0				Animal 43	Acute Respiratory Distress Syndrome	9.1	11.4	16.7	19.5	22.9	26	27.6
Animal 34	Hyperparasitemia	0	0	0	0	0	0	0	0	0	0	1				Animal 44	Hyperparasitemia	7	9	9.3	9.5	11.1	15.6	19.1	22.8	25.9	27.5	33.2	34.7
Animal 35	Hyperparasitemia	0	0	0	0	0	0	1	0	0	0	0				Animal 45	Hyperparasitemia	5.1	7.5	9.9	15.9	16	21.8	25.9	28.7	29.2	31	32.1	35
[truncated: 10 more columns]

## Sheet: Fig. 3B-3E
FIGURE 3 B Hyperinflated Aerated tissue							FIGURE 3 C Normaly aerated tissue							FIGURE 3D Poorly aerated tissue							FIGURE 3E Non-aerated tissue
Mice	Days pós infection (dpi)	5 dpi	7 dpi	14 dpi			Mice	Days pós infection (dpi)	5 dpi	7 dpi	14 dpi			Mice	Days pós infection (dpi)	5 dpi	7 dpi	14 dpi			Mice	Days pós infection (dpi)	5 dpi	7 dpi	14 dpi
Animal 60	Non-infected	0.912441	0.912441	0.912441			Animal 60	Non-infected	34.7395	34.7395	34.7395			Animal 60	Non-infected	50.7382	50.7382	50.7382			Animal 60	Non-infected	9.70859	9.70859	9.70859
Animal 61	Non-infected	1.00772	1.00772	1.00772			Animal 61	Non-infected	28.4662	28.4662	28.4662			Animal 61	Non-infected	48.1376	48.1376	48.1376			Animal 61	Non-infected	10.7512	10.7512	10.7512
Animal 62	Non-infected	0.2714908	0.2714908	0.2714908			Animal 62	Non-infected	10	10	10			Animal 62	Non-infected	..............	..............	..............			Animal 62	Non-infected	19.7743	19.7743	19.7743
Animal 63	Acute Respiratory Distress Syndrome	0.0644531	0.000703897	xxx			Animal 63	Acute Respiratory Distress Syndrome	5.69531	0.025475	xxx			Animal 63	Acute Respiratory Distress Syndrome	39.9504	34.7233	xxx			Animal 63	Acute Respiratory Distress Syndrome	78.1975	71.1448	xxx
Animal 64	Acute Respiratory Distress Syndrome	0.0124707	0.000225259	xxx			Animal 64	Acute Respiratory Distress Syndrome	2.30709	0.0282373	xxx			Animal 64	Acute Respiratory Distress Syndrome	46	36.2238	xxx			Animal 64	Acute Respiratory Distress Syndrome	58	76.2221	xxx
Animal 65	Acute Respiratory Distress Syndrome	0.0345352	0.00257348	xxx			Animal 65	Acute Respiratory Distress Syndrome	3.92164	0.505931	xxx			Animal 65	Acute Respiratory Distress Syndrome	46	25.2551	xxx			Animal 65	Acute Respiratory Distress Syndrome	42.1598	90.82	xxx
Animal 66	Acute Respiratory Distress Syndrome	0.00112109	……......	xxx			Animal 66	Acute Respiratory Distress Syndrome	2.1832	0.431058	xxx			Animal 66	Acute Respiratory Distress Syndrome	40.7523	19.6606	xxx			Animal 66	Acute Respiratory Distress Syndrome	34.0026	74.2367	xxx
Animal 67	Hyperparasitemia	0.45	0.000349653	0.00484834			Animal 67	Hyperparasitemia	6	0.74428	0.391746			Animal 67	Hyperparasitemia	52.2978	35.3722	52.6931			Animal 67	Hyperparasitemia	14.2564	63.8771	46.9103
Animal 68	Hyperparasitemia	1.124	0.00128068	0.0299459			Animal 68	Hyperparasitemia	3	0.580571	0.84366			Animal 68	Hyperparasitemia	31.4095	38.0103	52.1472			Animal 68	Hyperparasitemia	29.7989	61.4028	46.9792
Animal 69	Hyperparasitemia	0.0109004	0.0183862	0.00898013			Animal 69	Hyperparasitemia	3.43875	0.852611	1.00303			Animal 69	Hyperparasitemia	23.004	45.6581	54.5865			Animal 69	Hyperparasitemia	54	53.4546	41.1034
Animal 70	Hyperparasitemia	0.0171641	0.000349653	0.00302905			Animal 70	Hyperparasitemia	3.88666	1.07455	0.534726			Animal 70	Hyperparasitemia	36.4579	48.3658	58.3529			Animal 70	Hyperparasitemia	46.9419	68.797	44.9768
Animal 71	Hyperparasitemia	0.0298398	..............	0.00323223			Animal 71	Hyperparasitemia	..............	0.450032	0.433659			Animal 71	Hyperparasitemia	.............	44.1056	..............			Animal 71	Hyperparasitemia	...............	51.5759	.............
Repetition Hyperinflated Aerated tissue							Repetition Normaly aerated tissue							Repetition Poorly aerated tissue							Repetition Non-aerated tissue
Mice	Days pós infection (dpi)	5 dpi	7 dpi	14 dpi			Mice	Days pós infection (dpi)	5 dpi	7 dpi	14 dpi			Mice	Days pós infection (dpi)	5 dpi	7 dpi	14 dpi			Mice	Days pós infection (dpi)	5 dpi	7 dpi	14 dpi
Animal 72	Non-infected	0.973211	1.12231	1.344			Animal 72	Non-infected	33.8892	35.4432	34.8132			Animal 72	Non-infected	50.9833	49.9982	50.4432			Animal 72	Non-infected	18.9981	11.222	14.9982
Animal 73	Non-infected	1.12379	1.12322	1.00922			Animal 73	Non-infected	29.3321	28.5133	28.9811			Animal 73	Non-infected	49.9982	49.4439	49.9982			Animal 73	Non-infected	16.9981	16.3321	15.9983
Animal 74	Acute Respiratory Distress Syndrome	0.00613255	0.000213289	xxx			Animal 74	Acute Respiratory Distress Syndrome	2.1234	0.024622	xxx			Animal 74	Acute Respiratory Distress Syndrome	35.9821	15.9981	xxx			Animal 74	Acute Respiratory Distress Syndrome	76.9322	82.3321	xxx
Animal 75	Acute Respiratory Distress Syndrome	0.00132199	0.000212399	xxx			Animal 75	Acute Respiratory Distress Syndrome	2.69531	0.025475	xxx			Animal 75	Acute Respiratory Distress Syndrome	41.998	14.2212	xxx			Animal 75	Acute Respiratory Distress Syndrome	61.983	81.2212	xxx
Animal 76	Acute Respiratory Distress Syndrome	0.00345352	0.00249871	xxx			Animal 76	Acute Respiratory Distress Syndrome	2.30709	0.0282373	xxx			Animal 76	Acute Respiratory Distress Syndrome	40.4432	14.3323	xxx			Animal 76	Acute Respiratory Distress Syndrome	68.8891	90.9912	xxx
Animal 77	Hyperparasitemia	0.0853321	0.0352231	0.00519112			Animal 77	Hyperparasitemia	0.81832	0.941232	0.709871			Animal 77	Hyperparasitemia	31.3322	45.8892	53.9982			Animal 77	Hyperparasitemia	24.9989	65.998	41.9999
Animal 78	Hyperparasitemia	0.131232	0.0113322	0.00879988			Animal 78	Hyperparasitemia	0.55982	0.999822	0.943221			Animal 78	Hyperparasitemia	32.333	44.3322	54.9911			Animal 78	Hyperparasitemia	28.9981	69.9901	42.9981
Animal 79	Hyperparasitemia	0.839811	0.0191123	0.00901123			Animal 79	Hyperparasitemia	0.949983	0.543221	0.890221			Animal 79	Hyperparasitemia	33.8899	47.444	56.8112			Animal 79	Hyperparasitemia	27.8891	59.9982	38.2239
	XXX : mice that have died
	………. It was not possible to analyze these images due to mice movement, due to its returning from anesthesia or death.

## Sheet: Fig. 4A-4F
FIGURE 4A Respiratory frequency/ CT Volume Lung (non-aerated)					FIGURE 4B Ventilation volume (mL/min)/ CT Volume Lung (non-aerated)					FIGURE 4C Tidal volume/ CT Volume Lung (non-aerated)					FIGURE 4D Enhanced Pause - Penh/ CT Volume Lung (non-aerated)					FIGURE 4E Expiration time/ CT Volume Lung (non-aerated)					FIGURE 4F Inspiratory time/ CT Volume Lung (non-aerated)
Mice	Days pós infection (dpi) 7 dpi	Volume Lung (non-aerated)	Respiratory frequency		Mice	Days pós infection (dpi) 7 dpi	Volume Lung (non-aerated)	Ventilation volume (mL/min)		Mice	Days pós infection (dpi) 7 dpi	Volume Lung (non-aerated)	Ventilation volume (mL/min)		Mice	Days pós infection (dpi) 7 dpi	Volume Lung (non-aerated)	Enhanced Pause - Penh (S)		Mice	Days pós infection (dpi) 7 dpi	Volume Lung (non-aerated)	Expiration time		Mice	Days pós infection (dpi) 7 dpi	Volume Lung (non-aerated)	Inspiratory time
Animal 63	Acute Respiratory Distress Syndrome	72.2735	259.343		Animal 63	Acute Respiratory Distress Syndrome	72.2735	41.1072		Animal 63	Acute Respiratory Distress Syndrome	72.2735	0.157741		Animal 63	Acute Respiratory Distress Syndrome	72.2735	2.5218		Animal 63	Acute Respiratory Distress Syndrome	72.2735	0.225375		Animal 63	Acute Respiratory Distress Syndrome	72.2735	0.0561099
Animal 64	Acute Respiratory Distress Syndrome	71.1448	282.093		Animal 64	Acute Respiratory Distress Syndrome	71.1448	44.1407		Animal 64	Acute Respiratory Distress Syndrome	71.1448	0.198105		Animal 64	Acute Respiratory Distress Syndrome	71.1448	2.46513		Animal 64	Acute Respiratory Distress Syndrome	71.1448	0.215082		Animal 64	Acute Respiratory Distress Syndrome	71.1448	0.0558705
Animal 65	Acute Respiratory Distress Syndrome	76.2221	232.512		Animal 65	Acute Respiratory Distress Syndrome	76.2221	45.8139		Animal 65	Acute Respiratory Distress Syndrome	76.2221	0.172569		Animal 65	Acute Respiratory Distress Syndrome	76.2221	3.07121		Animal 65	Acute Respiratory Distress Syndrome	76.2221	0.247935		Animal 65	Acute Respiratory Distress Syndrome	76.2221	0.0611181
Animal 66	Acute Respiratory Distress Syndrome	74.2367	235.181		Animal 66	Acute Respiratory Distress Syndrome	74.2367	45.6909		Animal 66	Acute Respiratory Distress Syndrome	74.2367	0.197385		Animal 66	Acute Respiratory Distress Syndrome	74.2367	2.57674		Animal 66	Acute Respiratory Distress Syndrome	74.2367	0.230478		Animal 66	Acute Respiratory Distress Syndrome	74.2367	0.0584632
Animal 67	Acute Respiratory Distress Syndrome	90.82	180.512		Animal 67	Acute Respiratory Distress Syndrome	90.82	11.2023		Animal 67	Acute Respiratory Distress Syndrome	90.82	0.141235		Animal 67	Acute Respiratory Distress Syndrome	90.82	4.82922		Animal 67	Acute Respiratory Distress Syndrome	90.82	0.366497		Animal 67	Acute Respiratory Distress Syndrome	90.82	0.0681186
Animal 74	Acute Respiratory Distress Syndrome	80.2821	213.54		Animal 74	Acute Respiratory Distress Syndrome	80.2821	30.7809		Animal 74	Acute Respiratory Distress Syndrome	80.2821	0.169646		Animal 74	Acute Respiratory Distress Syndrome	80.2821	3.99744		Animal 74	Acute Respiratory Distress Syndrome	80.2821	0.313532		Animal 74	Acute Respiratory Distress Syndrome	80.2821	0.0659941

## Sheet: Fig. 5B
FIGURE 5 B 99mTc-MAA activity
Mice	Days pós infection (dpi)	7 dpi
Animal 80	Non-infected	65159.6
Animal 81	Non-infected	76292.2
Animal 82	Acute Respiratory Distress Syndrome	51115.7
Animal 83	Acute Respiratory Distress Syndrome	46687.5
Animal 84	Acute Respiratory Distress Syndrome	56466.4
Animal 85	Acute Respiratory Distress Syndrome	32395.8
Animal 88	Hyperparasitemia	91766.2
Animal 89	Hyperparasitemia	88763.7
Animal 90	Hyperparasitemia	74356.8
Animal 91	Hyperparasitemia	90543.4
Repetition 99mTc-MAA activity
Mice	Days pós infection (dpi)	7 dpi
Animal 92	Non-infected	64159.6
Animal 93	Non-infected	77292.2
Animal 94	Acute Respiratory Distress Syndrome	44136.6
Animal 95	Acute Respiratory Distress Syndrome	20558.1
Animal 96	Hyperparasitemia	69809.1
Animal 97	Hyperparasitemia	59745
Animal 98	Hyperparasitemia	90005.7
